# Supplementary material for: HeliantHOME, a public and centralized database of phenotypic sunflower data
Source: Sci Data. 2022 Nov 30;9:735. doi: 10.1038/s41597-022-01842-0 (PMC9712528; doi:10.1038/s41597-022-01842-0)
Supplement: Supplementary file 1 — Supplementary Table 1 [file 41597_2022_1842_MOESM1_ESM.xlsx]

## Sheet: Table S1
Table S1 Association mapping population of cultivated sunflower
Planting Packet Number	Pit names	Class	PI or Accession No.	Name of the line
PPN001	UGA-SAM1-001	HA-Oil	PI_664210	HA 851
PPN002	UGA-SAM1-002	HA-Oil	PI_664212	HA 853
PPN003	UGA-SAM1-003	HA-NonOil	PI_664232	HA 323
PPN004	UGA-SAM1-004	HA-NonOil	PI_509061	HA 351
PPN005	UGA-SAM1-005	HA-NonOil	PI_509062	HA 352
PPN006	UGA-SAM1-006	HA-NonOil	PI_552932	HA 286
PPN007	UGA-SAM1-007	HA-Oil	PI_552940	HA 302
PPN008	UGA-SAM1-008	RHA-NonOil	PI_552943	RHA 280
PPN009	UGA-SAM1-009	RHA-Oil	PI_560144	RHA376
PPN010	UGA-SAM1-010	RHA-Oil	PI_560145	RHA 377
PPN011	UGA-SAM1-011	HA-NonOil	PI_561920	HA 380
PPN012	UGA-SAM1-012	RHA-Oil	PI_561921	RHA 381
PPN013	UGA-SAM1-013	RHA-Oil	PI_578008	RHA 386
PPN014	UGA-SAM1-014	RHA-Oil	PI_578009	RHA 387
PPN015	UGA-SAM1-015	RHA-Oil	PI_578010	RHA 388
PPN016	UGA-SAM1-016	RHA-Oil	PI_578011	RHA 389
PPN017	UGA-SAM1-017	HA-Oil	PI_578872	HA 383
PPN018	UGA-SAM1-018	HA-Oil	PI_578873	HA 384
PPN019	UGA-SAM1-019	HA-Oil	PI_597367	HA 403
PPN020	UGA-SAM1-020	HA-Oil	PI_597368	HA 404
PPN021	UGA-SAM1-021	HA-Oil	PI_597369	HA 405
PPN022	UGA-SAM1-022	RHA-Oil	PI_597373	RHA 396
PPN023	UGA-SAM1-023	RHA-Oil	PI_597374	RHA 397
PPN024	UGA-SAM1-024	RHA-Oil	PI_599758	RHA 273
PPN025	UGA-SAM1-025	RHA-Oil	PI_599766	RHA 298
PPN026	UGA-SAM1-026	HA-Oil	PI_599775	HA 124
PPN027	UGA-SAM1-027	HA-NonOil	PI_599783	HA 314
PPN028	UGA-SAM1-028	HA-NonOil	PI_599976	HA 306
PPN029	UGA-SAM1-029	HA-NonOil	PI_599983	HA 313
PPN030	UGA-SAM1-030	RHA-Oil	PI_607920	R-185
PPN031	UGA-SAM1-031	RHA-Oil	PI_607921	R-188
PPN032	UGA-SAM1-032	RHA-Oil	PI_607923	R-201
PPN033	UGA-SAM1-033	RHA-Oil	PI_633746	RHA 436
PPN034	UGA-SAM1-034	RHA-Oil	PI_633747	RHA 437
PPN035	UGA-SAM1-035	HA-NonOil	PI_650575	HA 112
PPN036	UGA-SAM1-036	HA-NonOil	PI_650579	HA 116
PPN037	UGA-SAM1-037	HA-NonOil	PI_650582	HA 133
PPN038	UGA-SAM1-038	HA-Oil	PI_650612	HA 113
PPN039	UGA-SAM1-039	HA-NonOil	PI_509060	HA 350
PPN040	UGA-SAM1-040	HA-Oil	PI_534656	HA 370
PPN041	UGA-SAM1-041	RHA-NonOil	PI_543746	RGIG1
PPN042	UGA-SAM1-042	RHA-Oil	PI_599768	RHA 801
PPN043	UGA-SAM1-043	HA-Oil	PI_650754	HA-R3
PPN044	UGA-SAM1-044	OPV	PI_650467	VK-47
PPN045	UGA-SAM1-045	NonOil	PI_664233	ND-BLP2
PPN046	UGA-SAM1-046	landrace	PI_600717	MANDAN#1
PPN047	UGA-SAM1-047	HA-Oil	PI_642771	HA 452
PPN048	UGA-SAM1-048	OPV	PI_650817	KLEIN CASARES
PPN049	UGA-SAM1-049	RHA-Oil	PI_642774	RHA 455
PPN050	UGA-SAM1-050	HA-Oil	PI_642775	HA 456
PPN051	UGA-SAM1-051	OPV	PI_340790	USSR VNIIMK 8931 ' 66
PPN052	UGA-SAM1-052	HA-NonOil	PI_642776	HA 457
PPN053	UGA-SAM1-053	HA-Oil	PI_642777	HA 412 HO
PPN054	UGA-SAM1-054	RHA-NonOil	PI_655014	RHA 463
PPN055	UGA-SAM1-055	RHA-NonOil	PI_655015	RHA 464
PPN056	UGA-SAM1-056	RHA-NonOil	PI_664200	RHA 324
PPN057	UGA-SAM1-057	RHA-Oil	PI_664216	RHA 855
PPN058	UGA-SAM1-058	Oil	PI_664222	ND-ERLYS
PPN059	UGA-SAM1-059	HA-NonOil	PI_509059	HA 349
PPN060	UGA-SAM1-060	RHA-Oil	PI_531072	RHA 359
PPN061	UGA-SAM1-061	RHA-Oil	PI_534650	RHA 364
PPN062	UGA-SAM1-062	HA-Oil	PI_534657	HA 371
PPN063	UGA-SAM1-063	Introgressed	PI_549001	HA GERMPLASM POOL III - G
PPN064	UGA-SAM1-064	Introgressed	PI_549011	HA GERMPLASM POOL III - Q
PPN065	UGA-SAM1-065	RHA-Oil	PI_552931	RHA 296
PPN066	UGA-SAM1-066	Oil	PI_552948	DM - 3
PPN067	UGA-SAM1-067	HA-Oil	PI_561918	HA 378
PPN068	UGA-SAM1-068	HA-NonOil	PI_599753	HA 154
PPN069	UGA-SAM1-069	HA-Oil	PI_639165	HA 442
PPN070	UGA-SAM1-070	HA-NonOil	PI_599780	HA 285
PPN071	UGA-SAM1-071	HA-Oil	PI_599781	HA 289
PPN072	UGA-SAM1-072	RHA-NonOil	PI_599980	RHA 309
PPN073	UGA-SAM1-073	NonOil	PI_601368	PHA009
PPN074	UGA-SAM1-074	HA-NonOil	PI_650588	HA 228
PPN075	UGA-SAM1-075	Introgressed	PI_664168	HA GERMPLAS POOL I
PPN076	UGA-SAM1-076	HA-NonOil	PI_599982	HA 312
PPN077	UGA-SAM1-077	HA-Oil	PI_664209	HA 850
PPN078	UGA-SAM1-078	HA-NonOil	PI_664231	HA 322
PPN079	UGA-SAM1-079	Introgressed	PI_548996	HA GERMPLASM POOL III-B
PPN080	UGA-SAM1-080	HA-NonOil	PI_552933	HA 287
PPN081	UGA-SAM1-081	RHA-Oil	PI_560143	RHA 375
PPN082	UGA-SAM1-082	NonOil	PI_664193	ND-NONOIL B2
PPN083	UGA-SAM1-083	landrace	PI_432504	HOPI DYE
PPN084	UGA-SAM1-084	Introgressed	PI_664169	HA GERMPLASM POOL II
PPN086	UGA-SAM1-086	Introgressed	PI_664175	HA GERMPLASM POOL V-1I
PPN087	UGA-SAM1-087	Introgressed	PI_664177	HA GERMPLASM POOL V-1K
PPN088	UGA-SAM1-088	Introgressed	PI_664179	HA GPP V-2
PPN089	UGA-SAM1-089	NonOil	PI_664190	ND-NONOIL 2
PPN090	UGA-SAM1-090	HA-NonOil	PI_655009	HA 458
PPN091	UGA-SAM1-091	NonOil	PI_664191	ND-NONOIL3
PPN092	UGA-SAM1-092	NonOil	PI_664194	ND-NONOIL B3
PPN093	UGA-SAM1-093	OPV	PI_386230	VIR 847
PPN094	UGA-SAM1-094	OPV	PI_476853	MAMMOTH
PPN095	UGA-SAM1-095	NonOil	PI_664196	ND-NONOIL B5
PPN096	UGA-SAM1-096	RHA-Oil	PI_655013	RHA 462
PPN097	UGA-SAM1-097	NonOil	PI_664199	ND-NONOIL M3
PPN098	UGA-SAM1-098	RHA-NonOil	PI_664201	RHA 326
PPN099	UGA-SAM1-099	RHA-NonOil	PI_664203	RHA 329
PPN100	UGA-SAM1-100	RHA-NonOil	PI_664204	RHA 330
PPN101	UGA-SAM1-101	RHA-NonOil	PI_664205	RHA 331
PPN102	UGA-SAM1-102	RHA-NonOil	PI_664206	RHA 332
PPN103	UGA-SAM1-103	RHA-NonOil	PI_664207	RHA 333
PPN104	UGA-SAM1-104	HA-Oil	PI_664211	HA 852
PPN105	UGA-SAM1-105	Oil	PI_664213	ND-BLOS
PPN106	UGA-SAM1-106	RHA-Oil	PI_664215	RHA 854
PPN107	UGA-SAM1-107	RHA-Oil	PI_664218	RHA 857
PPN108	UGA-SAM1-108	RHA-Oil	PI_664219	RHA 858
PPN109	UGA-SAM1-109	Oil	PI_664221	ND-EBLYS
PPN110	UGA-SAM1-110	HA-NonOil	PI_664227	HA 318
PPN111	UGA-SAM1-111	HA-NonOil	PI_664228	HA 319
PPN112	UGA-SAM1-112	HA-NonOil	PI_664229	HA 320
PPN113	UGA-SAM1-113	HA-NonOil	PI_664230	HA 321
PPN114	UGA-SAM1-114	RHA-NonOil	PI_664234	RHA 325
PPN115	UGA-SAM1-115	RHA-Oil	PI_509057	RHA 347
PPN116	UGA-SAM1-116	HA-NonOil	PI_509063	HA 353
PPN117	UGA-SAM1-117	RHA-NonOil	PI_509064	RHA 354
PPN118	UGA-SAM1-118	RHA-Oil	PI_531074	RHA 361
PPN119	UGA-SAM1-119	RHA-NonOil	PI_531075	RHA 362
PPN120	UGA-SAM1-120	RHA-Oil	PI_534649	RHA 363
PPN121	UGA-SAM1-121	RHA-Oil	PI_534653	RHA 367
PPN122	UGA-SAM1-122	RHA-NonOil	PI_543745	RPET2
PPN123	UGA-SAM1-123	Introgressed	PI_548997	HA GERMPLASM POOL III-C
PPN124	UGA-SAM1-124	Introgressed	PI_548998	HA GERMPLASM POOL III-D
PPN125	UGA-SAM1-125	Introgressed	PI_549003	HA GERMPLASM POOL III-I
PPN126	UGA-SAM1-126	Introgressed	PI_549006	HA GERMPLASM POOL III-L
PPN127	UGA-SAM1-127	Introgressed	PI_549009	HA GERMPLASM POOL III-o
PPN128	UGA-SAM1-128	Introgressed	PI_549015	HA GERMPLASM POOL III-U
PPN129	UGA-SAM1-129	HA-NonOil	PI_552934	HA 288
PPN130	UGA-SAM1-130	HA-Oil	PI_552935	HA 290
PPN131	UGA-SAM1-131	HA-Oil	PI_552936	HA 291
PPN132	UGA-SAM1-132	HA-NonOil	PI_552937	HA 292
PPN133	UGA-SAM1-133	HA-Oil	PI_552938	HA300
PPN134	UGA-SAM1-134	HA-NonOil	PI_552942	HA305
PPN135	UGA-SAM1-135	Oil	PI_552947	DM-2
PPN136	UGA-SAM1-136	RHA-Oil	PI_560141	RHA 373
PPN137	UGA-SAM1-137	RHA-Oil	PI_560142	RHA 374
PPN138	UGA-SAM1-138	HA-Oil	PI_578874	HA 385
PPN139	UGA-SAM1-139	HA-Oil	PI_597364	HA 393
PPN140	UGA-SAM1-140	HA-Oil	PI_597365	HA 394
PPN141	UGA-SAM1-141	HA-Oil	PI_597370	HA 406
PPN142	UGA-SAM1-142	RHA-Oil	PI_597375	RHA 398
PPN143	UGA-SAM1-143	RHA-Oil	PI_599757	RHA 270
PPN144	UGA-SAM1-144	HA-Oil	PI_599770	HA 60
PPN145	UGA-SAM1-145	HA-Oil	PI_599779	HA 277
PPN146	UGA-SAM1-146	RHA-NonOil	PI_599788	RHA 293
PPN147	UGA-SAM1-147	HA-NonOil	PI_599978	HA 308
PPN148	UGA-SAM1-148	RHA-Oil	PI_603987	RHA 391
PPN149	UGA-SAM1-149	HA-NonOil	PI_607510	HA-R7
PPN150	UGA-SAM1-150	Oil	PI_607927	IMISUN-1
PPN151	UGA-SAM1-151	HA-Oil	PI_617098	HA 425
PPN152	UGA-SAM1-152	HA-Oil	PI_632338	HA 429
PPN153	UGA-SAM1-153	HA-Oil	PI_632342	HA 433
PPN154	UGA-SAM1-154	RHA-Oil	PI_633748	RHA 438
PPN155	UGA-SAM1-155	HA-Oil	PI_639169	HA 446
PPN156	UGA-SAM1-156	HA-NonOil	PI_650570	HA 65
PPN157	UGA-SAM1-157	HA-NonOil	PI_650592	HA 236
PPN158	UGA-SAM1-158	HA-NonOil	PI_650599	HA 249
PPN159	UGA-SAM1-159	HA-Oil	PI_650763	HA-R5
PPN160	UGA-SAM1-160	HA-Oil	PI_597371	HA 407
PPN161	UGA-SAM1-161	RHA-Oil	PI_597372	RHA 395
PPN162	UGA-SAM1-162	RHA-Oil	PI_597376	RHA 399
PPN163	UGA-SAM1-163	RHA-Oil	PI_597377	RHA 400
PPN164	UGA-SAM1-164	RHA-Oil	PI_597378	RHA 401
PPN165	UGA-SAM1-165	RHA-Oil	PI_599759	RHA 274
PPN166	UGA-SAM1-166	RHA-Oil	PI_599763	RHA 279
PPN167	UGA-SAM1-167	RHA-NonOil	PI_599764	RHA 294
PPN168	UGA-SAM1-168	RHA-Oil	PI_599765	RHA 297
PPN169	UGA-SAM1-169	RHA-Oil	PI_599767	RHA 299
PPN170	UGA-SAM1-170	HA-NonOil	PI_599769	HA 8
PPN171	UGA-SAM1-171	HA-Oil	PI_599771	HA 61
PPN172	UGA-SAM1-172	HA-Oil	PI_599772	HA 64
PPN173	UGA-SAM1-173	HA-Oil	PI_599773	HA 89
PPN174	UGA-SAM1-174	HA-Oil	PI_599774	HA 99
PPN175	UGA-SAM1-175	HA-Oil	PI_599776	HA 224
PPN176	UGA-SAM1-176	HA-Oil	PI_599778	HA 234
PPN177	UGA-SAM1-177	HA-NonOil	PI_599782	HA 304
PPN178	UGA-SAM1-178	HA-Oil	PI_599785	HA 822
PPN179	UGA-SAM1-179	RHA-Oil	PI_599786	RHA 271
PPN180	UGA-SAM1-180	RHA-Oil	PI_599787	RHA 272
PPN181	UGA-SAM1-181	RHA-NonOil	PI_599789	RHA 311
PPN182	UGA-SAM1-182	HA-NonOil	PI_599977	HA 307
PPN183	UGA-SAM1-183	HA-NonOil	PI_599979	HA 207
PPN184	UGA-SAM1-184	RHA-NonOil	PI_599981	RHA 310
PPN185	UGA-SAM1-185	HA-Oil	PI_599984	HA 821
PPN186	UGA-SAM1-186	RHA-Oil	PI_600000	RHA 417
PPN187	UGA-SAM1-187	Oil	PI_600723	BRS-1
PPN188	UGA-SAM1-188	Oil	PI_600725	BRS-3
PPN189	UGA-SAM1-189	HA-Oil	PI_603986	HA 390
PPN190	UGA-SAM1-190	RHA-Oil	PI_603988	RHA 392
PPN191	UGA-SAM1-191	RHA-Oil	PI_603989	RHA 408
PPN192	UGA-SAM1-192	RHA-Oil	PI_603990	RHA 409
PPN193	UGA-SAM1-193	HA-Oil	PI_603991	HA 410
PPN194	UGA-SAM1-194	HA-Oil	PI_607504	HA 413
PPN195	UGA-SAM1-195	RHA-Oil	PI_607508	RHA 418
PPN196	UGA-SAM1-196	HA-NonOil	PI_607509	HA-R6
PPN197	UGA-SAM1-197	HA-Oil	PI_607511	HA-R8
PPN198	UGA-SAM1-198	RHA-Oil	PI_607922	R-190
PPN199	UGA-SAM1-199	RHA-Oil	PI_607925	R-206
PPN200	UGA-SAM1-200	Oil	PI_607928	IMISUN-2
PPN201	UGA-SAM1-201	NonOil	PI_607929	IMISUN-3
PPN202	UGA-SAM1-202	NonOil	PI_607930	IMISUN-4
PPN203	UGA-SAM1-203	RHA-Oil	PI_617099	RHA 426
PPN204	UGA-SAM1-204	RHA-Oil	PI_617100	RHA 427
PPN205	UGA-SAM1-205	HA-Oil	PI_618725	HA 421
PPN206	UGA-SAM1-206	HA-Oil	PI_618726	HA 422
PPN207	UGA-SAM1-207	RHA-Oil	PI_619204	RHA 419
PPN208	UGA-SAM1-208	RHA-Oil	PI_619206	RHA 428
PPN209	UGA-SAM1-209	HA-Oil	PI_632339	HA 430
PPN210	UGA-SAM1-210	HA-Oil	PI_632340	HA 431
PPN211	UGA-SAM1-211	HA-Oil	PI_632341	HA 432
PPN212	UGA-SAM1-212	HA-Oil	PI_633744	HA 434
PPN213	UGA-SAM1-213	HA-Oil	PI_633745	HA 435
PPN214	UGA-SAM1-214	RHA-Oil	PI_639162	RHA 439
PPN215	UGA-SAM1-215	RHA-Oil	PI_639163	RHA 440
PPN216	UGA-SAM1-216	HA-Oil	PI_639164	HA 441
PPN217	UGA-SAM1-217	RHA-Oil	PI_639166	RHA 443
PPN218	UGA-SAM1-218	RHA-NonOil	PI_649793	1972 R - LINE COMPOSITE
PPN219	UGA-SAM1-219	HA-NonOil	PI_650358	HA 1
PPN220	UGA-SAM1-220	HA-NonOil	PI_650361	HA 15
PPN221	UGA-SAM1-221	HA-NonOil	PI_650571	HA 66
PPN222	UGA-SAM1-222	HA-NonOil	PI_650586	HA 211
PPN223	UGA-SAM1-223	HA-NonOil	PI_650594	HA 243
PPN224	UGA-SAM1-224	HA-NonOil	PI_650597	HA 248
PPN225	UGA-SAM1-225	HA-NonOil	PI_650603	HA 253
PPN226	UGA-SAM1-226	HA-NonOil	PI_650605	HA 259
PPN227	UGA-SAM1-227	HA-Oil	PI_650753	HA-R2
PPN228	UGA-SAM1-228	HA-Oil	PI_650755	HA-R4
PPN229	UGA-SAM1-229	Introgressed	PI_650842	HA GERMPLASM POOL VII HMO BULK
PPN230	UGA-SAM1-230	RHA-NonOil	PI_664208	RHA 334
PPN231	UGA-SAM1-231	HA-Oil	PI_509051	HA 341
PPN232	UGA-SAM1-232	RHA-Oil	PI_534654	RHA 368
PPN233	UGA-SAM1-233	HA-NonOil	PI_561919	HA 379
PPN234	UGA-SAM1-234	Introgressed	PI_664176	HA GERMPLASM POOL V-1J
PPN235	UGA-SAM1-235	NonOil	PI_664189	ND-NONOIL 1
PPN236	UGA-SAM1-236	NonOil	PI_664197	ND-NONOIL M1
PPN237	UGA-SAM1-237	RHA-NonOil	PI_664202	RHA 328
PPN238	UGA-SAM1-238	Oil	PI_664214	ND-RLOS
PPN239	UGA-SAM1-239	RHA-Oil	PI_664220	RHA 859
PPN240	UGA-SAM1-240	HA-NonOil	PI_664225	HA 316
PPN241	UGA-SAM1-241	HA-Oil	PI_509053	HA 343
PPN242	UGA-SAM1-242	RHA-NonOil	PI_509065	RHA 355
PPN243	UGA-SAM1-243	RHA-Oil	PI_534652	RHA 366
PPN244	UGA-SAM1-244	HA-Oil	PI_534658	HA 372
PPN245	UGA-SAM1-245	Introgressed	PI_549002	HA GERMPLASM POOL III-H
PPN246	UGA-SAM1-246	Introgressed	PI_549014	HA GERMPLASM POOL III-T
PPN247	UGA-SAM1-247	HA-Oil	PI_552939	HA 301
PPN248	UGA-SAM1-248	RHA-NonOil	PI_552944	RHA 282
PPN249	UGA-SAM1-249	HA-Oil	PI_597366	HA 402
PPN250	UGA-SAM1-250	RHA-Oil	PI_599762	RHA 278
PPN251	UGA-SAM1-251	RHA-Oil	PI_607506	RHA 415
PPN252	UGA-SAM1-252	HA-Oil	PI_618727	HA 423
PPN253	UGA-SAM1-253	HA-NonOil	PI_650359	HA 1
PPN254	UGA-SAM1-254	INRA-HA	SF_145	INRA SF 145
PPN255	UGA-SAM1-255	OPV	PI_650794	MANCHURIAN
PPN256	UGA-SAM1-256	INRA-RHA	SF_281	INRA SF 281
PPN257	UGA-SAM1-257	OPV	PI_650353	GUAYACAN
PPN258	UGA-SAM1-258	INRA-HA	SF_179	INRA SF 179
PPN259	UGA-SAM1-259	INRA-HA	SF_92	INRA SF 092
PPN260	UGA-SAM1-260	OPV	PI_650541	CHARATA
PPN261	UGA-SAM1-261	INRA-HA	SF_193	INRA SF 193
PPN262	UGA-SAM1-262	INRA-HA	SF_230	INRA SF 230
PPN263	UGA-SAM1-263	INRA-HA	SF_232	INRA SF 232
PPN264	UGA-SAM1-264	INRA-HA	SF_233	INRA SF 233
PPN265	UGA-SAM1-265	OPV	PI_664149	HAMUS
PPN266	UGA-SAM1-266	INRA-RHA	SF_293	INRA SF 293
PPN267	UGA-SAM1-267	INRA-HA	SF_9	INRA SF 009
PPN268	UGA-SAM1-268	INRA-HA	SF_63	INRA SF 063
PPN269	UGA-SAM1-269	INRA-HA	SF_210	INRA SF 210
PPN270	UGA-SAM1-270	INRA-HA	SF_60	INRA SF 060
PPN271	UGA-SAM1-271	INRA-RHA	SF_296	INRA SF 296
PPN272	UGA-SAM1-272	INRA-HA	SF_35	INRA SF 035
PPN273	UGA-SAM1-273	INRA-HA	SF_76	INRA SF 076
PPN274	UGA-SAM1-274	INRA-RHA	SF_280	INRA SF 280
PPN275	UGA-SAM1-275	INRA-HA	SF_169	INRA SF 169
PPN276	UGA-SAM1-276	INRA-RHA	SF_306	INRA SF 306
PPN277	UGA-SAM1-277	OPV	PI_650437	SATURN
PPN278	UGA-SAM1-278	INRA-RHA	SF_295	INRA SF 295
PPN279	UGA-SAM1-279	INRA-RHA	SF_307	INRA SF 307
PPN280	UGA-SAM1-280	INRA-RHA	SF_322	INRA SF 322
PPN281	UGA-SAM1-281	INRA-RHA	SF_320	INRA SF 320
PPN282	UGA-SAM1-282	INRA-HA	SF_75	INRA SF 075
PPN283	UGA-SAM1-283	INRA-RHA	SF_292	INRA SF 292
PPN284	UGA-SAM1-284	INRA-HA	SF_70	INRA SF 070
PPN285	UGA-SAM1-285	landrace	PI_369359	HOPI
PPN286	UGA-SAM1-286	INRA-HA	SF_23	INRA SF 023
PPN287	UGA-SAM1-287	INRA-RHA	SF_279	INRA SF 279
PPN288	UGA-SAM1-288	INRA-RHA	SF_323	INRA SF 323
PPN289	UGA-SAM1-289	HA-NonOil	PI_650601	HA 250
