# Supplementary material for: HeliantHOME, a public and centralized database of phenotypic sunflower data
Source: Sci Data. 2022 Nov 30;9:735. doi: 10.1038/s41597-022-01842-0 (PMC9712528; doi:10.1038/s41597-022-01842-0)
Supplement: Supplementary file 2 — Supplementary Table 2 [file 41597_2022_1842_MOESM2_ESM.xlsx]

## Sheet: Supplementary Table 2
Supplementary Table 2	HeliantHOME phenotypes. Detailed description of all the measured and cataloged traits for the wild sunflower species included in the database, extracted from Todesco et al, 20206.
Phenotype ID	Description	Method
Flowering time
TLN	Total Leaf Number; number of true leaves on the main stem	The total number of true leaves on the main stem was determined after anthesis (pollen appearance)
Days to budding	Age of the plant at anthesis	Number of days passed between the transplant date and the date at which the first flower bud became visible
DTF	Age of the plant at budding	Number of days passed between the transplant date and the date at which pollen was first produced in the first flower head
Growth rate
LIR	Leaf Initiation Rate; speed at which new leaves are generated	Ratio between TLN and Days to budding
Plant architecture
Stem diameter at flowering	Primary stem diameter at anthesis	Primary stem diameter was measured after the first node with a digital caliper, on the day in which the first inflorescence started producing pollen
Plant heigh at flowering	Total length of the main stem	Length of the main stem after flowering and after elongation was complete
Peduncle length	Length of the peduncle of the first flower	Length of the peduncle was measured in the field after anthesis
Internode length	Average length of an internode	Ratio between plant height and number of nodes (approximated as total leaf number)
Stem diameter final before 1st node	Diameter of the stem base of fully developed plants	Primary stem diameter was measured before the first node with a digital caliper, on the day in which the plants were removed from the field
Stem diameter final after 5th node	Diameter of the stem of fully developed plants	Primary stem diameter was measured after the fifth node with a digital caliper, on the day in which the plants were removed from the field
Distance of first branching from ground	Distance between ground and first node	Height of the main stem from ground to first node after flowering and after elongation was complete
Primary branches	Number of branches on the main stem	The total number of true leaves on the main stem was determined after anthesis, and shortly before the plants were removed from the field
C & N content
Leaf total N	Amount of nitrogen in leaf tissue	Leaf tissue was dried in an oven for three days at 65ºC and then ground in individual 2 ml tubes containing one 0.3 cm metal bead using a TissueLyser (Qiagen, Hilden, Germany). 3-5 mg of ground tissue were packed in tin cups and sent for inorganic element analysis to the Pacific Centre for Isotopic and Geochemical Research of the University of British Columbia
Leaf total C	Amount of carbon in leaf tissue	Leaf tissue was dried in an oven for three days at 65ºC and then ground in individual 2 ml tubes containing one 0.3 cm metal bead using a TissueLyser (Qiagen, Hilden, Germany). Three to five mg of ground tissue were packed in tin cups and sent for inorganic element analysis to the Pacific Centre for Isotopic and Geochemical Research of the University of British Columbia
Leaf C/N ratio	Ratio between carbon and nitrogen content in leaf tissue	ratio: Leaf total C/Leaf total N
Inflorescence architecture
Disk diameter	Diameter of the inflorescence disk	Average of two perpendicular inflorescence disk diameter measurements performed on each of the first three inflorescences produced by each plant. Inflorescences were collected in the field and top and bottom digital pictures were taken in the lab using a setup that provided even illumination. A size and color standard was included in each picture. Measurements were taken using the Fiji software
Flower head diameter	Diameter of the inflorescence	see "Disk diameter"
Flower FHDD ratio	Ratio between Inflorescence and disk diameters	ratio: Flower head diameter/Disk diameter
Ligules
Ligule length	Length of individual ligules	Average of three ligules length measurements performed on each of the first three inflorescences produced by each plant. Inflorescences were collected in the field, and front and back digital pictures were taken in the lab using a setup that provided even illumination. A size and color standard was included in each picture. Measurements were taken using the Fiji software
Ligule width	Maximum width of individual ligules	Averages maximum width of three ligules each from three inflorescences.
Ligule L/W ratio	Ratio between ligule length and maximum width	ratio: Ligule length/Ligule width
Ligules number	Average number of ligule per Inflorescence	Ligules were counted from pictures of the first three inflorescences for each individual
Phyllaries
Phyllaries number	number of phyllaries present per inflorescence	Phyllaries were counted from pictures of the first three inflorescences for each individual.
Phyllaries diameter	Diameter of phyllaries whorl	Average of two perpendicular phyllaries whorl diameter measurements performed on the first three inflorescences produced by each plant. Inflorescences were collected in the field, and front and back digital pictures were taken in the lab using a setup that provided even illumination. A size and color standard was included in each picture. Measurements were taken using the Fiji software
Phyllaries length	Length of individual phyllaries	Average length of three phyllaries each from three inflorescences
Phyllaries width	Maximum width of individual phyllaries	Averages maximum width of three phyllaries each from three inflorescences.
Phyllaries L/W ratio	Ratio between phyllaries length and maximum width	ratio: Phyllaries length/Phyllaries width
Flowerhead to phyllaries diameter ratio	Ratio between flower head and phyllaries whorl diameters	ratio: Flower head diameter/Phyllaries diameter
Disk to phyllaries diameter ratio	Ratio between flower disk and phyllaries whorl diameters	ratio: Disk diameter/Phyllaries diameter
Anthocyanins
Stem color	Presence and intensity of purple color on main stem	Pigmentation intensity was determined after anthesis using an ordinal scale from 0 = no purple coloration; to 4 = intense purple coloration
Petiole main veins color	Presence and intensity of purple color on main leaf veins	Pigmentation intensity was determined after anthesis using an ordinal scale from 0 = no purple coloration; to 4 = intense purple coloration
Darker axillae	Presence of purple color on leaf axillae	Presence (1) or absence (0) of patches of purple patches at the axillae of leaves was determined after anthesis
Leaf architecture
Leaf perimeter	Perimeter of an individual leaf	The youngest, fully developed leaf from the primary stem was collected at anthesis and scanned on a flatbed scanner, at a resolution of 300 dpi. A size and color standard was included in each picture. For morphometric measurements, colors were inverted in Adobe Photoshop to increase contrast. Images were analyzed using Tomato Analyzer; leaf boundaries were manually adjusted when necessary.
Leaf area	Area of an individual leaf	see "Leaf Perimeter"
Leaf width mid-length	Width measured at ½ of the leaf’s length	see "Leaf Perimeter"
Leaf maximum width	Maximum width of the leaf	see "Leaf Perimeter"
Leaf length mid-width	Length measured at ½ of the leaf’s width	see "Leaf Perimeter"
Leaf maximum length	Maximum width of the leaf	see "Leaf Perimeter"
Leaf curved length	Length measured along a curved line through the leaf (equidistant from both leaf borders)	see "Leaf Perimeter"
SLA	Specific Leaf Area	The same full leaf that was used for morphometrics was dried in an oven for 3 days at 65ºC and weighed on a precision scale. SLA was calculated as the ratio between Leaf Area and leaf dry weight
Trichomes
Trichomes length	Length of non-glandular trichomes on abaxial side of leaves	A high resolution scan (2400 dpi) was taken of a 1.2 cm wide section of the abaxial side perpendicular to the leaf main vein, of the same leaf used for morphometric measurements. Trichome length was averaged over 10 trichomes, measured using the Fiji
Trichomes density leaf edge flat area	Density of trichomes outside secondary veins near the leaf edge	A high resolution scan (2400 dpi) was taken of a 1.2 cm wide section of the abaxial side perpendicular to the leaf main vein, of the same leaf used for morphometric measurements. The number of non-glandular trichomes was determined in 1 cm² region near the edge of the leaf and near the main vein. Trichomes on leaf surface or on secondary veins were counted separately using Fiji
Trichomes density leaf edge secondary veins	Density of trichomes on secondary veins near the leaf edge	see "Trichomes density leaf edge flat area"
Trichomes density leaf center flat area	Density of trichomes outside secondary veins near the leaf main vein	see "Trichomes density leaf edge flat area"
Trichomes density leaf center secondary veins	Density of trichomes on secondary veins near the leaf main vein	see "Trichomes density leaf edge flat area"
Trichomes density edge average	Density of trichomes near the leaf edge	see "Trichomes density leaf edge flat area"
Trichomes density center average	Density of trichomes near the leaf main vein	see "Trichomes density leaf edge flat area"
Trichomes density nonvein average	Density of trichomes outside secondary veins	see "Trichomes density leaf edge flat area"
Trichomes density vein average	Density of trichomes on secondary veins	see "Trichomes density leaf edge flat area"
Leaf shape
Leaf curved Length max Width	Ratio between curved length and maximum leaf width	see "Leaf Perimeter"
Leaf shape index external I	The ratio of the Maximum Height to Maximum Width	see "Leaf Perimeter"
Leaf shape index external II	The ratio of Height Mid-width to Width Mid-height	see "Leaf Perimeter"
Leaf curved shape index	The ratio of Curved Height to the width of the leaf at mid-curved-height, as measured perpendicular to the curved height line	see "Leaf Perimeter"
Leaf ellipsoid	The ratio of the error resulting from a best-fit ellipse to the area of the leaf. Error is the average magnitude of residuals (Res) along the leaf’s perimeter, divided by the length of the major (longer) axis of the ellipse. Smaller values indicate that the leaf is more ellipsoid	see "Leaf Perimeter"
Leaf circular	The ratio of the error resulting from a best-fit circle to the area of the leaf. Error is the average magnitude of residuals (Res) along the leaf’s perimeter, divided by the radius of the circle. Smaller values indicate that the leaf is more circular.	see "Leaf Perimeter"
Leaf rectangular	The ratio of the area of the rectangle bounding the leaf to the area of the rectangle bounded by the leaf	see "Leaf Perimeter"
Leaf obovoid	Obovoid is calculated from the maximum width (W), the height at which the maximum width occurs (y), the average width above that height (w1), and the average width below that height (w2), and a scaling function scale ob as: Obovoid = 1/2 * scale ob(y) * (1 – w1/W + w2/W) If Obovoid > 0, subtract 0.4. Otherwise, Obovoid is 0.	see "Leaf Perimeter"
Leaf width widest pos	The ratio of the height at which the maximum width occurs to the Maximum Height.	see "Leaf Perimeter"
Leaf eccentricity	The ratio of the height of the internal ellipse to the Maximum Height.	see "Leaf Perimeter"
Leaf proximal eccentricity	The ratio of the height of the internal ellipse to the distance between the bottom of the ellipse and the top of the leaf.	see "Leaf Perimeter"
Leaf distal eccentricity	The ratio of the height of the internal ellipse to the distance between the top of the ellipse and the bottom of the leaf	see "Leaf Perimeter"
Leaf shape index internal	The ratio of the internal ellipse’s height to its width	see "Leaf Perimeter"
Leaf eccentricity area index	The ratio of the area of the leaf outside the ellipse to the total area of the leaf	see "Leaf Perimeter"
Leaf color
Total RGB	Sum of RGB values for leaf color	An evenly illuminated, representative section was selected for a digital image of a leaf for each line (see "Leaf perimeter"). RGB values were extracted using the "Color histogram" plugin (https://imagej.nih.gov/ij/plugins/color-histogram.html) for Fiji
RGB proportion green	Proportion of green in average leaf color	See "Total RGB. Ratio between values of G and R+G+B.
RGB proportion red	Proportion of red in average leaf color	See "Total RGB. Ratio between values of R and R+G+B.
RGB proportion blue	Proportion of blue in average leaf color	See "Total RGB. Ratio between values of B and R+G+B.
Seed size
Seed perimeter	Perimeter of an individual seed	At least three inflorescences for each plant were bagged before anthesis and manually crossed to another individual from the same population of origin. Seeds were left to dry on the plant, collected, cleaned and stored in an hermetically sealed box containing silica gel. Eight seeds from each plant were imaged using a high resolution scanner, at a resolution of 2400 dpi. A size and color standard…
Seed	Area of an individual seed	see "Seed perimeter"
area
Seed width	Width measured at ½ of the seed’s length	see "Seed perimeter"
mid height
Seed maximum width	Maximum width of the seed	see "Seed perimeter"
Seed height	Length measured at ½ of the seed’s width	see "Seed perimeter"
mid width
Seed maximum height	Maximum width of the seed	see "Seed perimeter"
Seed curved height	Length measured along a curved line through the seed (equidistant from both seed borders)	see "Seed perimeter"
Seed shape
Seed H/W ratio	Ratio between curved length and maximum seed width	see "Seed perimeter"
Seed shape index external I	The ratio of the Maximum Height to Maximum Width	see "Seed perimeter"
Seed shape index external II	The ratio of Height Midwidth to Width Mid-height	see "Seed perimeter"
Seed curved shape index	The ratio of Curved Height to the width of the seed at mid-curved-height, as measured perpendicular to the curved height line	see "Seed perimeter"
Seed ellipsoid	The ratio of the error resulting from a best-fit ellipse to the area of the seed. Error is the average magnitude of residuals (Res) along the seed’s perimeter, divided by the length of the major (longer) axis of the ellipse. Smaller values indicate that the seed is more ellipsoid	see "Seed perimeter"
Seed circular	The ratio of the error resulting from a best-fit circle to the area of the seed. Error is the average magnitude of residuals (Res) along the seed’s perimeter, divided by the radius of the circle. Smaller values indicate that the seed is more circular.	see "Seed perimeter"
Seed rectangular	The ratio of the area of the rectangle bounding the seed to the area of the rectangle bounded by the seed	see "Seed perimeter"
Seed ovoid	Ovoid is calculated from the maximum width (W), the height at which the maximum width occurs (y), the average width above that height (w1), and the average width below that height (w2), and a scaling function scale ov as: Ovoid = 1/2 * scale ov(y) * (1 – w2/W + w1/W). If Ovoid > 0, subtract 0.4. Otherwise, Ovoid is 0.	see "Seed perimeter"
Seed width widest pos	The ratio of the height at which the maximum width occurs to the Maximum Height.	see "Seed perimeter"
Seed eccentricity	The ratio of the height of the internal ellipse to the Maximum Height.	see "Seed perimeter"
Seed proximal eccentricity	The ratio of the height of the internal ellipse to the distance between the bottom of the ellipse and the top of the seed.	see "Seed perimeter"
Seed distal eccentricity	The ratio of the height of the internal ellipse to the distance between the top of the ellipse and the bottom of the seed	see "Seed perimeter"
Seed shape index internal	The ratio of the internal ellipse’s height to its width	see "Seed perimeter"
Seed eccentricity area index	The ratio of the area of the seed outside the ellipse to the total area of the seed	see "Seed perimeter"
